# Supplementary material for: Anthropometry relationship with duodenal histologic features of children with environmental enteric dysfunction: a multicenter cross-sectional study
Source: Am J Clin Nutr. 2024 Sep 17;120(Suppl 1):S65–72. doi: 10.1016/j.ajcnut.2024.02.027 (PMC13168959; doi:10.1016/j.ajcnut.2024.02.027)
Supplement: Supplementary file 1 [file mmc1.zip]

Archive with 1 entries (1 files):
- ajcnut_469_ZEHRAJ~1_mmc1.DOC
